# Supplementary material for: Autoinflammation in patients with leukocytic CBL loss of heterozygosity is caused by constitutive ERK-mediated monocyte activation
Source: J Clin Invest. 2024 Oct 15;134(20):e181604. doi: 10.1172/JCI181604 (PMC11475086; doi:10.1172/JCI181604)
Supplement: Supplemental table 2 [file jci-134-181604-s009.xlsx]

## Sheet: Sheet1
ICD10	number of affected carriers	Number of carriers	Number of cases in UKBB	Number of individuals in UKBB	odds_ratio	pvalue	adjusted p.value
D45 Polycythaemia vera	3	46	729	502365	44.942297369833604	5.374987097727856e-05	0.00628873
D46.9 Myelodysplastic syndrome, unspecified	3	46	772	502365	42.43903469249831	6.360060220230186e-05	0.00744127
H20.0 Acute and subacute iridocyclitis	2	46	178	502365	122.7076209086468	0.0001423284083502317	0.0166524
E46 Unspecified protein-energy malnutrition	2	46	645	502365	33.863498483316484	0.0017912973230280432	0.209582
K37 Unspecified appendicitis	2	46	749	502365	29.161490683229815	0.0023978112025066375	0.280544
D75.1 Secondary polycythaemia	2	46	847	502365	25.787433909963553	0.003045588506388875	0.356334
Z51.1 Chemotherapy session for neoplasm	6	46	14845	502365	4.414002665221784	0.0036759351262734725	0.430084
Z94.8 Other transplanted organ and tissue status	2	46	977	502365	22.35614792399092	0.004016525066145761	0.469933
E83.1 Disorders of iron metabolism	2	46	1492	502365	14.639381046742045	0.00905252302039394	1.05915
S72.00 Fracture of neck of femur (closed)	3	46	4434	502365	7.389024533741249	0.009152723463807506	1.07087
J18.9 Pneumonia, unspecified	5	46	13366	502365	4.085357721408636	0.010222972104083227	1.19609
T84.1 Mechanical complication of internal fixation device of bones of limb	2	46	1613	502365	13.541200571443975	0.010497106926145763	1.22816
H04.1 Other disorders of lachrymal gland	2	46	2117	502365	10.317409788256557	0.017501472573063045	2.04767
Z45.2 Adjustment and management of vascular access device	2	46	2310	502365	9.455392433653303	0.020581262059561768	2.40801
K40.2 Bilateral inguinal hernia, without obstruction or gangrene	2	46	2740	502365	7.971516978736909	0.028171802486116372	3.2961
J96.9 Respiratory failure, unspecified	2	46	2795	502365	7.814653496149957	0.029211660712055613	3.41776
E03.9 Hypothyroidism, unspecified	7	46	30822	502365	2.480268893195995	0.03222640729505838	3.77049
Y95 Nosocomial condition	3	46	7249	502365	4.519648887102869	0.0326644591174044	3.82174
Z13.0 Special screening examination for diseases of the blood and blood-forming organs and certain disorders involving the immune mechanism	3	46	7560	502365	4.333721532091097	0.036241860831205966	4.2403
J18.1 Lobar pneumonia, unspecified	5	46	19361	502365	2.8203549044133993	0.04029794569760459	4.71486
Z51.0 Radiotherapy session	2	46	3416	502365	6.394015375216373	0.041950268825561236	4.90818
S82.80 Fractures of other parts of lower leg (closed)	2	46	3449	502365	6.332837495430307	0.04267572218005325	4.99306
H25.9 Senile cataract, unspecified	2	46	3646	502365	5.990662787092466	0.04710159762127185	5.51089
I95.9 Hypotension, unspecified	4	46	14104	502365	3.0972712027423612	0.04746540323323742	5.55345
N_tests = 117 => pvlaue threshold = 0.05/117 = 4.2 x 10-4
