# Supplementary material for: Autoinflammation in patients with leukocytic CBL loss of heterozygosity is caused by constitutive ERK-mediated monocyte activation
Source: J Clin Invest. 2024 Oct 15;134(20):e181604. doi: 10.1172/JCI181604 (PMC11475086; doi:10.1172/JCI181604)
Supplement: Supporting data values [file jci-134-181604-s010.xlsx]

## Sheet: 2A
		Healthy Controls																									CBL homozygous patients
IL-6		1.06	0.94	0.535082	1.46492	0.171805	2.61155	0.83588	0.380761	0.536861	3.21536	0.0863196	0.161459	0.857636	1.06854	1.07382	0.808993	1.25602	0.457084	1.4779	1	0.06	1.94	2.21827	0.38142	0.400306	20.1192	2.82574	9.59	5.86	33.9639	342.311	104.979	45.99
MCP-1		0.388229	2.61748	0.615259	0.379036	0.894807	1.10519	0.402545	1.66849	1.22261	0.706351	1.22	0.78	0.845116	0.719736	1.43515	1.13567	1.73395	0.490843	0.639543	1	0.33	1.67	1.20398	0.872157	0.923865	13.8627	2.22519	65.52	120.67	3.21143	76.6229	51.7808	33.2392
TNF		0.86	1.14	0.632204	2.47987	0.233883	0.65404	0.891437	1.32569	0.891437	1	1	0.891437	1.03875	0.794198	1.16705	0.781317	0.474332	0.465143	2.27921	1	0.19	1.81	1.97462	0.790404	0.234975	0.801071	7.16	4.64	1.49	1.6475	79.8155	54.9376	75.3663
IL-1B		0.88	1.12	0.720589	1.27941	0.529051	1.5934	1.2555	0.622045	0.992675	1.44816	1	1	0.826851	0.809078	1.36407	0.277318	0.290939	2.54728	0.884461	1	0.68	1.32	1.03432	0.701642	1.26404	7.16393	5.04792	2.03	2.68	5.2383	78.864	31.4658	13.2894
IL-10		0.829982	1.70384	0.932358	0.533821	0.851702	1.32126	1.2763	0.550734	0.81	1.19	0.708548	1.29145	0.901378	1.35774	0.740881	1.20039	1.05559	0.475113	1.26891	1	0.19	1.81	1.74959	0.625204	0.625204	6.20592	1.20362	1.53	2.74	4.20475	27.3409	16.6107	9.11637
IL-8		1.08	0.92	0.402545	1.66849	1.22261	0.706351	0.955597	1.12676	0.929887	0.987756	0.54314	1.45686	0.719011	0.698815	1.58217	0.833462	1.41226	0.695772	1.0585	1	0.11	1.89	0.968584	1.01134	1.02007	5.56559	1.642	3.57	2.73	0.912171	0.819835	1.08254	1.04349

## Sheet: 2B
TLR8
		HC					Heterozygous individuals					P1					P2					P3					P4					P5					P6					P7					P8
US		4.37	3.3	6.31	9.31		4.24					4.31					3.23					4.56																									318.61
TL-8		133.54	81.18	680.51	133.09		524.64					4130.82					2416.76					985.98																									1175.12
US		1.22	1.08	1.4		1.17	1.19					1.05					1.33					1.22																									3.13
TL-8		45.42	23.59	162.53		50.79	132.88					1614.9					487.98					315.71																									416.45
TLR4
		HC				Heterozygous individuals				P1				P2				P3				P8				PTPN11 P1				PTPN11 P2
US		4.37	3.3	6.31	9.31	4.24				4.31				3.23				4.56				318.61				4.12
LPS		576.5	1951.37	7761.55	1764.96	1968.95				7761.55				5159.32				1764.96				5159.32				2946.95
US		1.08	1.05	1.4	1.17	1.22				1.33				1.22				1.17				3.13				1.19
LPS		8.55	32.5	16.37	10.24	14.95				119.42				57.38				24.13				126.2				59.25
TLR9
		HC				Heterozygous individuals				P1				P2				P3				P8				PTPN11 P1				PTPN11 P2
US		0.99	1.04	2.31	1.28	1.39				2.9				2.32				1.46				5.58				2.25
CpGA		67.04	46.74	261.37	245.46	222.11				101.84				194.7				68.96				221.54				1.71
TLR7
		HC				Heterozygous individuals				P1				P2				P3				P8				PTPN11 P1				PTPN11 P2
US		4.37	3.3	6.31	9.31	4.24				4.31				3.23				4.56				4.56				4.12
CL264		28.13	5.2	76.15	322.98	26.3				1018.36				1000.74				348.38				866.35				9.92
US		9.57	14.64	116.06	77.47	19.8				59.13				12.18				83.57				4964.19				12.14
CL264		351.76	223.71	756.75	1662.3	288.53				6108.43				4868.39				2047.83				5864.2				172.93
TNF / Inflammasome
		HC				Heterozygous individuals				P1				P2				P3				P8				PTPN11 P1
US		4.37	3.3	6.31	9.31	4.24				4.31				3.23				4.56				4.56				4.12
IL-1β		305.91	136.15	172.1	353.94	391.97				871.18				690.5				471.47				718.67				217.77
US		9.57	14.64	116.06	77.47	19.8				59.13				12.18				83.57				4964.19				12.14
IL-1β		1083.35	690.45	438.51	752.21	842.14				3956.82				2323.72				1185.78				3777.06				784.76

## Sheet: 2C
		WT/WT							P1, P2, P3							P4
US		13031.5	30902.2	43677			1332.41	1645.69	114096	77104.4	49494.9					134623
TNF		39848.5	24555.2	23114.5			5559.71	920.73	69412.5	87661.2	48710.2					123078
US		457.8	2842.64	8047.25			3.71	48.84	32575.8	113853	137511					124638
TNF		867.5	429.5	120			296.8	4068	167502	174024	168546					92970
US		479.42	210.72	10.87			3.71	40.27	46.79	13.89	14.49					548.82
TNF		346.7	7.12	14.02			3.71	3.71	49.99	40.34	15.2					404.03
US		6.13	6.13	6.13			3.71	3.71	147.04	55.04	39.1					130.91
TNF		6.97	6.13	6.13			3.71	3.71	204.55	125.62	56.23					119.75

## Sheet: 2D
Monocytes
		HC					Heterozygous individuals					P1					P2					P3					P4					P5					P6					P7					P8
US		2.34	2.17				2.7					3.98					3.3					3.54
TL8		1068.5	5361.69	440.39								18622.8					19397.8					16470.5
IL1B		131.95	122.99				90.35					215.29					181.58					171.25
US		15.35	11.6				15.9					64.33					47.03					43.01
TL-8		3379.75	5313.64									107148					101530					95328.2
TNF		33.44	16.18				37.21					161.1					133.4					628.25
mDCs
		HC					Heterozygous individuals					P1					P2					P3					P4					P5					P6					P7					P8
US		5.2	5.2				5.2					5.2					12.5					5.2
TL-8							8301.65					9619.45					11028.8					11192.8
IL-1B							709.1					313.4					403.5					250.2
US		24.25	3.35				3.35					3.35					3.35					4.15
TL-8							773.55					315					516.2					411.35
TNF		37.75	45.95				44.65					43.35					34.05					39.95

## Sheet: 2E
	HC				WT/WT Family Member				Heterozygous Individuals				P1+2+3				P4				P6				P8				P10, P11, P12
Assay Range	99.9332		0.140895
T cell Blasts	99.6556	100			99.43	99.78	99.93			50.33	41.08	47.5	5.12278	2.55339	5.31862		46.8158								16.2				50.33	41.08	47.5
Monocytes	99.9278	99.4578	99.64		96.6881				49.7595	52.67			0.749064	0.437828	0.850159		3.80205								0.61				52.67
Granulocytes	99.4	100			99.8662	99.63	99.49	99.45	49.6295	48.68	48.19	49.19	1.31322	0.928073	1.56942		9.12898								5.53				48.68	48.19	49.19

## Sheet: 2G
	WT +EV						WT +WT CBL						WT +Y371C CBL						CBL KO +EV						CBL KO +WT CBL						CBL KO +Y371C CBL
US	7.25	4.87	2.83	1.45	63.06	4.13	18.8	4.87	3.48	4.12	28.88	24.23	7.76	4.87	3.9	1.45	119.5	4.66	4.71	4.87	2.47	2.47	18.81	6.35	10.4	4.87	1.69	2.1	155.4	4.05	48.9	5.9	4.3	18.25	165.99	66.26
TNF	242.37	34.12	68.4	56.91	573.3	357.72	344.21	31.15	119.29	30.66	301.52	422.4	131.67	16.54	82.51	80.46	500.65	149.43	25.31	50.96	221.63	218.36	720.58	232.56	332.35	29.85	44.75	49.35	270.01	146.08	2447.48	660.6	3210.16	839.09	2088.54	1236.2
IL1ß	102.06	8.76	14.55	11.58	671.33	271.18	94.46	8.45	35.26	4.14	441.35	692.16	92.93	8.17	26.93	20.09	650.76	179.14	4.71	13.56	31.24	25.46	171.73	51.55	123.17	10.58	17.73	6.99	203.29	88.77	1469.16	134.16	87.41	91.13	657.76	247.3
LPS	22.53	10.16	57	37.64		114.5	66.49	10.96	110.22	14.13		377.66	141.05	8	32.82	5.55		151.82	4.71	8.26	26.69	20.61		25.64	59.94	6.49	15.52	7.14		52.17	565.94	16.69	14.11	3.45		109.65

## Sheet: 3A
Age in Years	Healthy agematched Range High			P1/2/3			P1			P2			P3			P4			P5			P6			P8			P9
0.0027				270	290	160	270			290			160
0.009				710			710
0.906					2870					2870															2401
2.34				3480			3480
2.38				3350	3350		3350			3350
2.3863					2820					2820
5.2274				1900			1900
5.27397				1800	2100		1800			2100
5.85753				1500	1700					1700			1500
5.89589					1500					1500									1700
8.72055				1400	1300	1300	1400			1300			1300
8.87397				1400	1200		1200			1400
9.4095				1200	1100		1200			1100			1200
9.487				900	1000	900	900			1000			900
10																1700
12																1960
16																880
26																380
10.41				1300	1200	1100	1100			1200			1300
18.8																						500
3.64																												1800
11.287							1200			1400			900
27																467
6.8																			1490
19.9																						610

## Sheet: 3B
CD14+ CD16- Monocytes							CD14+ CD16+ Monocytes							CD14lo CD16+ Monocytes							pDCs							cDC1s							cDC2s
Adult Controls	Pediatric Controls 0-3 y.o.	Pediatric Controls 4-15 y.o.	Pediatric Patients (homoygous)	Adult Patients (homozygous)	Heterozygous patients		Adult Controls	Pediatric Controls 0-3 y.o.	Pediatric Controls 4-15 y.o.	Pediatric Patients (homoygous)	Adult Patients (homozygous)	Heterozygous patients		Adult Controls	Pediatric Controls 0-3 y.o.	Pediatric Controls 4-15 y.o.	Pediatric Patients (homoygous)	Adult Patients (homozygous)	Heterozygous patients		Adult Controls	Pediatric Controls 0-3 y.o.	Pediatric Controls 4-15 y.o.	Pediatric Patients (homoygous)	Adult Patients (homozygous)	Heterozygous patients		Adult Controls	Pediatric Controls 0-3 y.o.	Pediatric Controls 4-15 y.o.	Pediatric Patients (homoygous)	Adult Patients (homozygous)	Heterozygous patients		Adult Controls	Pediatric Controls 0-3 y.o.	Pediatric Controls 4-15 y.o.	Pediatric Patients (homoygous)	Adult Patients (homozygous)	Heterozygous patients
549.6	898.7	72	1022.4	283.1	219.3		22.32	77.88	9.36	139.2	49.02	36.3		28.14	122.1	8.469	41.52	46.74	42.3		5.1813	15.288	14.076	12.9108	5.3756	6.534		0.6363	0.34104	0.146064	2.10357	0.028388	0.131406		19.3314	7.54208	9.6288	46.375	2.4462	7.865
		449.35	887.7	456.4	310.8				35.585	168.3	68.32	42.7				62.15	40.7	30.912	50.4				3.64266	8.6632	12.8924	5.8167				0.187502	1.547	0.12352	0.38088				3.75417	32.7964	13.51
	354.24	507.1	991.2		252			17.097	12.375	152.4		36.3			36.736	28.93	51.96		42.3			10.6049	7.2478	12.7466		2.7117			0.378834	0.34736	1.67348		0.32357			7.356	18.37	45.356
139.04		922.2	1245.6				9.488		64.872	243.93				11.632		71.868	226.63				2.5345		9.8658	19.3775				0.160765		0.43065	0.782				5.994		12.006	34.155
224.38		507.3					13.234		32.148					23.14		29.754					4.4255		8.2344					0.50615		0.54312					13.462		9.928
		611.8	1411.2						58.31	199.8						27.51	163.08						14.5728	17.7926						0.32208	0.72562						7.92	19.3333
		413.13							29.939							25.38							9.4962							0.213724							3.9746
		345.8							18.316							15.542							22.007							0.36285					19.8465		8.7025
667.48		394.33					77.9		25.709					72.078		48.88					10.2414		15.3721					0.130593		0.4511							5.5173
325.13							28.331							54.53							3.4018							0.034484							10.2102
575.4							72.8							50.61							3.003							0.139854
																																			8.717
																																			24.447
416.3							36.294							8.51							3.956							0.3059							5.4441
																																			10.7059
																																			8.8392
444.42							49.032							44.766							7.134							0.5684							6.6757
																																			11.44
254.51							20.925							34.41							11.0331							0.160632							3.003
																					8.76928							0.263296							6.4075
256.36							24.31							59.16							4.0386							0.55626							4.28778
243.52							31.328							44.48							3.6391							0.30366							8.1396
254.56							29.97							86.21							-7.2414							-0.30098
309.2							42.4							48.4							2.2192							0.456
656.38							41.958							41.514							10.0425							0.242775
198.36							53.28							107.64							3.0456							0.067392
357.52							15.826							36.08							1.20692							0
304							31.806							43.7							3.85							0.24035
447.282							22.1884							31.877							6.4242							0.316728
524.566							57.7521							39.1244							9.29628							0.312732
327.18							32.034							20.33							8.2511							0.14729
344.25							50.4							54.9							1.5372							0.083664
718.2							75.06							106.2							6.3336							0.0225155

## Sheet: 3C
	HD					Patient
HSC	0.29	0.23	0.51	0.17	0.26	0.19	0.16	0.2
MPP	3.25	6.13	13.7	10.2	5.92	3.65	3.09	3.26
MLP	0.85	0.96	1.95	1.35	1.78	0.87	0.87	0.93
MEP	9.5	8.37	2.95	4.88	5.65	4.33	6.05	4.81
CMP	9.32	6.72	3.97	4.13	3	11.6	11.5	11.9
GMP	0.6	0.73	1.26	0.63	1.26	5.35	4.41	4.39
BNKP	0.56	0.24	0.43	0.41	1.88	0.37	0.14	0.25
DCP	0.15	0.37	0.28	0.14	0.85	1.21	1.34	1.42

## Sheet: 3D
	HD	P1	P2	P3
White colonies	23.5	59.925	42.9483	44.6842
Red colonies	32	44.65	42.9483	28.1705

[truncated: 14 more sheets: 4A, 4B, 4D, 4E, 4G, 4H, 4I, 4J, 5A, 5B, 5D, 5E, 5F, 5G]
